# Supplementary material for: Optical Fluorescence Imaging of Native Proteins Using a Fluorescent Probe with a Cell-Membrane-Permeable Carboxyl Group
Source: Int J Mol Sci. 2022 May 23;23(10):5841. doi: 10.3390/ijms23105841 (PMC9143923; doi:10.3390/ijms23105841)
Supplement: Supplementary file 1 [file ijms-23-05841-s001.zip]

Archive with 1 entries (1 files):
- ijms-1701254-supplementary/ijms-1701254-supplementary.pdf
